# Supplementary material for: Investigation of the hydration process and biological activity of a novel nanosilver incorporated dicalcium silicate based retrograde filling material
Source: PeerJ. 2023 Feb 1;11:e14632. doi: 10.7717/peerj.14632 (PMC9899052; doi:10.7717/peerj.14632)
Supplement: Supplemental Information 1 [file peerj-11-14632-s001.xy]

10.007830280 113.0
10.034090845 123.0
10.060351411 120.0
10.086611976 129.0
10.112872541 125.0
10.139133107 103.0
10.165393672 121.0
10.191654237 101.0
10.217914803 97.0
10.244175368 117.0
10.270435934 123.0
10.296696499 99.0
10.322957064 112.0
10.349217630 98.0
10.375478195 105.0
10.401738760 107.0
10.427999326 107.0
10.454259891 121.0
10.480520456 92.0
10.506781022 120.0
10.533041587 104.0
10.559302152 108.0
10.585562718 101.0
10.611823283 130.0
10.638083848 128.0
10.664344414 111.0
10.690604979 101.0
10.716865545 120.0
10.743126110 98.0
10.769386675 86.0
10.795647241 99.0
10.821907806 112.0
10.848168371 113.0
10.874428937 109.0
10.900689502 109.0
10.926950067 115.0
10.953210633 90.0
10.979471198 135.0
11.005731763 99.0
11.031992329 119.0
11.058252894 119.0
11.084513459 118.0
11.110774025 118.0
11.137034590 112.0
11.163295156 107.0
11.189555721 113.0
11.215816286 104.0
11.242076852 136.0
11.268337417 98.0
11.294597982 113.0
11.320858548 113.0
11.347119113 101.0
11.373379678 102.0
11.399640244 109.0
11.425900809 101.0
11.452161374 109.0
11.478421940 92.0
11.504682505 111.0
11.530943070 108.0
11.557203636 113.0
11.583464201 110.0
11.609724767 113.0
11.635985332 97.0
11.662245897 107.0
11.688506463 94.0
11.714767028 115.0
11.741027593 127.0
11.767288159 109.0
11.793548724 110.0
11.819809289 102.0
11.846069855 103.0
11.872330420 110.0
11.898590985 115.0
11.924851551 86.0
11.951112116 121.0
11.977372681 111.0
12.003633247 110.0
12.029893812 91.0
12.056154378 93.0
12.082414943 111.0
12.108675508 118.0
12.134936074 117.0
12.161196639 75.0
12.187457204 78.0
12.213717770 100.0
12.239978335 111.0
12.266238900 112.0
12.292499466 103.0
12.318760031 103.0
12.345020596 91.0
12.371281162 96.0
12.397541727 75.0
12.423802292 105.0
12.450062858 98.0
12.476323423 105.0
12.502583989 78.0
12.528844554 101.0
12.555105119 84.0
12.581365685 92.0
12.607626250 106.0
12.633886815 98.0
12.660147381 101.0
12.686407946 88.0
12.712668511 92.0
12.738929077 102.0
12.765189642 97.0
12.791450207 92.0
12.817710773 86.0
12.843971338 94.0
12.870231903 95.0
12.896492469 119.0
12.922753034 99.0
12.949013600 89.0
12.975274165 91.0
13.001534730 89.0
13.027795296 84.0
13.054055861 89.0
13.080316426 95.0
13.106576992 94.0
13.132837557 95.0
13.159098122 103.0
13.185358688 108.0
13.211619253 99.0
13.237879818 107.0
13.264140384 97.0
13.290400949 77.0
13.316661514 93.0
13.342922080 97.0
13.369182645 96.0
13.395443211 97.0
13.421703776 88.0
13.447964341 85.0
13.474224907 95.0
13.500485472 90.0
13.526746037 110.0
13.553006603 108.0
13.579267168 94.0
13.605527733 102.0
13.631788299 101.0
13.658048864 87.0
13.684309429 92.0
13.710569995 82.0
13.736830560 83.0
13.763091125 97.0
13.789351691 101.0
13.815612256 96.0
13.841872822 104.0
13.868133387 79.0
13.894393952 92.0
13.920654518 80.0
13.946915083 95.0
13.973175648 94.0
13.999436214 99.0
14.025696779 97.0
14.051957344 91.0
14.078217910 85.0
14.104478475 110.0
14.130739040 96.0
14.156999606 87.0
14.183260171 93.0
14.209520736 81.0
14.235781302 75.0
14.262041867 83.0
14.288302433 103.0
14.314562998 86.0
14.340823563 74.0
14.367084129 81.0
14.393344694 90.0
14.419605259 93.0
14.445865825 78.0
14.472126390 90.0
14.498386955 93.0
14.524647521 83.0
14.550908086 75.0
14.577168651 75.0
14.603429217 77.0
14.629689782 72.0
14.655950347 86.0
14.682210913 101.0
14.708471478 85.0
14.734732044 94.0
14.760992609 74.0
14.787253174 101.0
14.813513740 95.0
14.839774305 70.0
14.866034870 86.0
14.892295436 88.0
14.918556001 85.0
14.944816566 90.0
14.971077132 84.0
14.997337697 91.0
15.023598262 87.0
15.049858828 79.0
15.076119393 84.0
15.102379958 82.0
15.128640524 62.0
15.154901089 83.0
15.181161655 65.0
15.207422220 73.0
15.233682785 86.0
15.259943351 89.0
15.286203916 89.0
15.312464481 73.0
15.338725047 83.0
15.364985612 75.0
15.391246177 78.0
15.417506743 75.0
15.443767308 77.0
15.470027873 85.0
15.496288439 65.0
15.522549004 88.0
15.548809569 72.0
15.575070135 93.0
15.601330700 74.0
15.627591266 92.0
15.653851831 61.0
15.680112396 71.0
15.706372962 82.0
15.732633527 70.0
15.758894092 78.0
15.785154658 78.0
15.811415223 80.0
15.837675788 68.0
15.863936354 82.0
15.890196919 78.0
15.916457484 79.0
15.942718050 88.0
15.968978615 83.0
15.995239180 90.0
16.021499746 85.0
16.047760311 63.0
16.074020877 77.0
16.100281442 66.0
16.126542007 73.0
16.152802573 82.0
16.179063138 62.0
16.205323703 80.0
16.231584269 70.0
16.257844834 91.0
16.284105399 72.0
16.310365965 78.0
16.336626530 76.0
16.362887095 73.0
16.389147661 81.0
16.415408226 77.0
16.441668791 60.0
16.467929357 73.0
16.494189922 73.0
16.520450488 64.0
16.546711053 99.0
16.572971618 87.0
16.599232184 80.0
16.625492749 79.0
16.651753314 81.0
16.678013880 67.0
16.704274445 81.0
16.730535010 67.0
16.756795576 75.0
16.783056141 99.0
16.809316706 87.0
16.835577272 88.0
16.861837837 70.0
16.888098402 75.0
16.914358968 83.0
16.940619533 82.0
16.966880099 79.0
16.993140664 80.0
17.019401229 59.0
17.045661795 79.0
17.071922360 72.0
17.098182925 65.0
17.124443491 84.0
17.150704056 67.0
17.176964621 81.0
17.203225187 62.0
17.229485752 78.0
17.255746317 92.0
17.282006883 63.0
17.308267448 66.0
17.334528013 86.0
17.360788579 71.0
17.387049144 92.0
17.413309710 84.0
17.439570275 77.0
17.465830840 78.0
17.492091406 82.0
17.518351971 85.0
17.544612536 92.0
17.570873102 102.0
17.597133667 82.0
17.623394232 87.0
17.649654798 121.0
17.675915363 106.0
17.702175928 102.0
17.728436494 106.0
17.754697059 118.0
17.780957624 138.0
17.807218190 152.0
17.833478755 125.0
17.859739321 109.0
17.885999886 171.0
17.912260451 165.0
17.938521017 179.0
17.964781582 184.0
17.991042147 181.0
18.017302713 167.0
18.043563278 151.0
18.069823843 183.0
18.096084409 183.0
18.122344974 161.0
18.148605539 150.0
18.174866105 150.0
18.201126670 134.0
18.227387235 130.0
18.253647801 125.0
18.279908366 109.0
18.306168932 120.0
18.332429497 97.0
18.358690062 107.0
18.384950628 87.0
18.411211193 92.0
18.437471758 99.0
18.463732324 78.0
18.489992889 79.0
18.516253454 96.0
18.542514020 72.0
18.568774585 77.0
18.595035150 65.0
18.621295716 74.0
18.647556281 72.0
18.673816846 76.0
18.700077412 81.0
18.726337977 68.0
18.752598542 72.0
18.778859108 70.0
18.805119673 79.0
18.831380239 86.0
18.857640804 62.0
18.883901369 69.0
18.910161935 57.0
18.936422500 64.0
18.962683065 68.0
18.988943631 53.0
19.015204196 70.0
19.041464761 54.0
19.067725327 59.0
19.093985892 68.0
19.120246457 52.0
19.146507023 63.0
19.172767588 62.0
19.199028153 72.0
19.225288719 55.0
19.251549284 64.0
19.277809850 61.0
19.304070415 60.0
19.330330980 59.0
19.356591546 66.0
19.382852111 60.0
19.409112676 80.0
19.435373242 61.0
19.461633807 62.0
19.487894372 73.0
19.514154938 67.0
19.540415503 59.0
19.566676068 51.0
19.592936634 45.0
19.619197199 64.0
19.645457764 65.0
19.671718330 71.0
19.697978895 91.0
19.724239461 62.0
19.750500026 65.0
19.776760591 67.0
19.803021157 62.0
19.829281722 52.0
19.855542287 54.0
19.881802853 66.0
19.908063418 66.0
19.934323983 65.0
19.960584549 65.0
19.986845114 66.0
20.013105679 58.0
20.039366245 61.0
20.065626810 60.0
20.091887375 60.0
20.118147941 58.0
20.144408506 55.0
20.170669072 55.0
20.196929637 53.0
20.223190202 62.0
20.249450768 68.0
20.275711333 58.0
20.301971898 69.0
20.328232464 54.0
20.354493029 69.0
20.380753594 57.0
20.407014160 64.0
20.433274725 69.0
20.459535290 75.0
20.485795856 55.0
20.512056421 56.0
20.538316986 65.0
20.564577552 66.0
20.590838117 70.0
20.617098683 45.0
20.643359248 52.0
20.669619813 65.0
20.695880379 62.0
20.722140944 54.0
20.748401509 60.0
20.774662075 48.0
20.800922640 71.0
20.827183205 60.0
20.853443771 67.0
20.879704336 57.0
20.905964901 57.0
20.932225467 70.0
20.958486032 63.0
20.984746597 60.0
21.011007163 40.0
21.037267728 67.0
21.063528294 55.0
21.089788859 63.0
21.116049424 54.0
21.142309990 50.0
21.168570555 53.0
21.194831120 50.0
21.221091686 46.0
21.247352251 54.0
21.273612816 63.0
21.299873382 60.0
21.326133947 64.0
21.352394512 55.0
21.378655078 46.0
21.404915643 60.0
21.431176208 66.0
21.457436774 52.0
21.483697339 54.0
21.509957905 59.0
21.536218470 66.0
21.562479035 53.0
21.588739601 48.0
21.615000166 63.0
21.641260731 52.0
21.667521297 53.0
21.693781862 68.0
21.720042427 60.0
21.746302993 63.0
21.772563558 69.0
21.798824123 46.0
21.825084689 74.0
21.851345254 41.0
21.877605819 44.0
21.903866385 53.0
21.930126950 48.0
21.956387516 43.0
21.982648081 59.0
22.008908646 55.0
22.035169212 52.0
22.061429777 54.0
22.087690342 71.0
22.113950908 63.0
22.140211473 47.0
22.166472038 55.0
22.192732604 60.0
22.218993169 53.0
22.245253734 57.0
22.271514300 46.0
22.297774865 55.0
22.324035430 58.0
22.350295996 60.0
22.376556561 56.0
22.402817127 48.0
22.429077692 51.0
22.455338257 48.0
22.481598823 42.0
22.507859388 40.0
22.534119953 48.0
22.560380519 56.0
22.586641084 47.0
22.612901649 56.0
22.639162215 59.0
22.665422780 68.0
22.691683345 61.0
22.717943911 63.0
22.744204476 62.0
22.770465041 58.0
22.796725607 51.0
22.822986172 69.0
22.849246738 59.0
22.875507303 93.0
22.901767868 73.0
22.928028434 72.0
22.954288999 80.0
22.980549564 109.0
23.006810130 100.0
23.033070695 110.0
23.059331260 102.0
23.085591826 91.0
23.111852391 72.0
23.138112956 76.0
23.164373522 79.0
23.190634087 61.0
23.216894652 65.0
23.243155218 54.0
23.269415783 72.0
23.295676349 43.0
23.321936914 49.0
23.348197479 48.0
23.374458045 48.0
23.400718610 51.0
23.426979175 51.0
23.453239741 51.0
23.479500306 64.0
23.505760871 55.0
23.532021437 54.0
23.558282002 56.0
23.584542567 48.0
23.610803133 69.0
23.637063698 47.0
23.663324263 57.0
23.689584829 45.0
23.715845394 43.0
23.742105960 53.0
23.768366525 54.0
23.794627090 52.0
23.820887656 48.0
23.847148221 70.0
23.873408786 50.0
23.899669352 57.0
23.925929917 41.0
23.952190482 63.0
23.978451048 57.0
24.004711613 57.0
24.030972178 48.0
24.057232744 38.0
24.083493309 52.0
24.109753874 51.0
24.136014440 53.0
24.162275005 43.0
24.188535571 46.0
24.214796136 44.0
24.241056701 46.0
24.267317267 33.0
24.293577832 53.0
24.319838397 56.0
24.346098963 56.0
24.372359528 47.0
24.398620093 57.0
24.424880659 54.0
24.451141224 52.0
24.477401789 54.0
24.503662355 61.0
24.529922920 85.0
24.556183485 95.0
24.582444051 60.0
24.608704616 73.0
24.634965182 60.0
24.661225747 38.0
24.687486312 53.0
24.713746878 52.0
24.740007443 49.0
24.766268008 43.0
24.792528574 49.0
24.818789139 50.0
24.845049704 55.0
24.871310270 50.0
24.897570835 44.0
24.923831400 57.0
24.950091966 58.0
24.976352531 40.0
25.002613096 43.0
25.028873662 51.0
25.055134227 39.0
25.081394793 44.0
25.107655358 50.0
25.133915923 41.0
25.160176489 49.0
25.186437054 51.0
25.212697619 51.0
25.238958185 47.0
25.265218750 43.0
25.291479315 51.0
25.317739881 40.0
25.344000446 36.0
25.370261011 56.0
25.396521577 49.0
25.422782142 55.0
25.449042707 37.0
25.475303273 48.0
25.501563838 51.0
25.527824404 42.0
25.554084969 44.0
25.580345534 48.0
25.606606100 45.0
25.632866665 64.0
25.659127230 49.0
25.685387796 49.0
25.711648361 106.0
25.737908926 147.0
25.764169492 136.0
25.790430057 88.0
25.816690622 82.0
25.842951188 69.0
25.869211753 49.0
25.895472318 43.0
25.921732884 37.0
25.947993449 37.0
25.974254015 47.0
26.000514580 32.0
26.026775145 36.0
26.053035711 47.0
26.079296276 39.0
26.105556841 39.0
26.131817407 45.0
26.158077972 49.0
26.184338537 46.0
26.210599103 40.0
26.236859668 35.0
26.263120233 37.0
26.289380799 34.0
26.315641364 44.0
26.341901929 39.0
26.368162495 45.0
26.394423060 47.0
26.420683626 36.0
26.446944191 46.0
26.473204756 43.0
26.499465322 32.0
26.525725887 34.0
26.551986452 33.0
26.578247018 43.0
26.604507583 42.0
26.630768148 33.0
26.657028714 28.0
26.683289279 40.0
26.709549844 50.0
26.735810410 49.0
26.762070975 39.0
26.788331540 45.0
26.814592106 62.0
26.840852671 62.0
26.867113237 118.0
26.893373802 152.0
26.919634367 161.0
26.945894933 110.0
26.972155498 110.0
26.998416063 78.0
27.024676629 63.0
27.050937194 49.0
27.077197759 37.0
27.103458325 52.0
27.129718890 61.0
27.155979455 49.0
27.182240021 47.0
27.208500586 57.0
27.234761151 76.0
27.261021717 79.0
27.287282282 146.0
27.313542848 183.0
27.339803413 268.0
27.366063978 434.0
27.392324544 421.0
27.418585109 234.0
27.444845674 273.0
27.471106240 179.0
27.497366805 79.0
27.523627370 58.0
27.549887936 42.0
27.576148501 44.0
27.602409066 39.0
27.628669632 40.0
27.654930197 41.0
27.681190762 37.0
27.707451328 53.0
27.733711893 48.0
27.759972459 39.0
27.786233024 52.0
27.812493589 41.0
27.838754155 38.0
27.865014720 47.0
27.891275285 58.0
27.917535851 72.0
27.943796416 90.0
27.970056981 136.0
27.996317547 141.0
28.022578112 110.0
28.048838677 69.0
28.075099243 83.0
28.101359808 48.0
28.127620373 48.0
28.153880939 50.0
28.180141504 28.0
28.206402070 51.0
28.232662635 44.0
28.258923200 51.0
28.285183766 57.0
28.311444331 43.0
28.337704896 59.0
28.363965462 49.0
28.390226027 60.0
28.416486592 46.0
28.442747158 60.0
28.469007723 67.0
28.495268288 64.0
28.521528854 66.0
28.547789419 76.0
28.574049984 61.0
28.600310550 87.0
28.626571115 102.0
28.652831681 93.0
28.679092246 104.0
28.705352811 93.0
28.731613377 93.0
28.757873942 103.0
28.784134507 76.0
28.810395073 94.0
28.836655638 73.0
28.862916203 71.0
28.889176769 74.0
28.915437334 80.0
28.941697899 51.0
28.967958465 60.0
28.994219030 72.0
29.020479595 56.0
29.046740161 72.0
29.073000726 70.0
29.099261292 86.0
29.125521857 77.0
29.151782422 98.0
29.178042988 112.0
29.204303553 121.0
29.230564118 153.0
29.256824684 214.0
29.283085249 254.0
29.309345814 307.0
29.335606380 362.0
29.361866945 481.0
29.388127510 565.0
29.414388076 554.0
29.440648641 449.0
29.466909206 377.0
29.493169772 346.0
29.519430337 235.0
29.545690903 190.0
29.571951468 146.0
29.598212033 127.0
29.624472599 94.0
29.650733164 87.0
29.676993729 72.0
29.703254295 76.0
29.729514860 58.0
29.755775425 64.0
29.782035991 47.0
29.808296556 67.0
29.834557121 37.0
29.860817687 42.0
29.887078252 53.0
29.913338817 50.0
29.939599383 28.0
29.965859948 50.0
29.992120514 54.0
30.018381079 48.0
30.044641644 33.0
30.070902210 46.0
30.097162775 34.0
30.123423340 30.0
30.149683906 32.0
30.175944471 32.0
30.202205036 41.0
30.228465602 54.0
30.254726167 48.0
30.280986732 53.0
30.307247298 57.0
30.333507863 51.0
30.359768428 38.0
30.386028994 32.0
30.412289559 41.0
30.438550125 40.0
30.464810690 37.0
30.491071255 44.0
30.517331821 30.0
30.543592386 43.0
30.569852951 37.0
30.596113517 39.0
30.622374082 38.0
30.648634647 31.0
30.674895213 35.0
30.701155778 36.0
30.727416343 31.0
30.753676909 37.0
30.779937474 41.0
30.806198039 33.0
30.832458605 47.0
30.858719170 30.0
30.884979736 45.0
30.911240301 33.0
30.937500866 45.0
30.963761432 31.0
30.990021997 33.0
31.016282562 33.0
31.042543128 41.0
31.068803693 42.0
31.095064258 47.0
31.121324824 40.0
31.147585389 43.0
31.173845954 39.0
31.200106520 33.0
31.226367085 32.0
31.252627650 43.0
31.278888216 38.0
31.305148781 39.0
31.331409347 47.0
31.357669912 46.0
31.383930477 28.0
31.410191043 49.0
31.436451608 50.0
31.462712173 42.0
31.488972739 45.0
31.515233304 49.0
31.541493869 45.0
31.567754435 45.0
31.594015000 34.0
31.620275565 45.0
31.646536131 41.0
31.672796696 38.0
31.699057261 46.0
31.725317827 26.0
31.751578392 30.0
31.777838958 34.0
31.804099523 42.0
31.830360088 38.0
31.856620654 32.0
31.882881219 51.0
31.909141784 40.0
31.935402350 43.0
31.961662915 38.0
31.987923480 34.0
32.014184046 50.0
32.040444611 31.0
32.066705176 40.0
32.092965742 34.0
32.119226307 35.0
32.145486872 32.0
32.171747438 41.0
32.198008003 24.0
32.224268569 32.0
32.250529134 40.0
32.276789699 39.0
32.303050265 43.0
32.329310830 42.0
32.355571395 37.0
32.381831961 43.0
32.408092526 40.0
32.434353091 40.0
32.460613657 65.0
32.486874222 65.0
32.513134787 56.0
32.539395353 54.0
32.565655918 53.0
32.591916483 49.0
32.618177049 38.0
32.644437614 41.0
32.670698180 47.0
32.696958745 48.0
32.723219310 40.0
32.749479876 51.0
32.775740441 47.0
32.802001006 56.0
32.828261572 55.0
32.854522137 33.0
32.880782702 46.0
32.907043268 50.0
32.933303833 43.0
32.959564398 57.0
32.985824964 90.0
33.012085529 122.0
33.038346094 132.0
33.064606660 96.0
33.090867225 112.0
33.117127791 111.0
33.143388356 96.0
33.169648921 114.0
33.195909487 136.0
33.222170052 159.0
33.248430617 156.0
33.274691183 122.0
33.300951748 120.0
33.327212313 92.0
33.353472879 63.0
33.379733444 51.0
33.405994009 45.0
33.432254575 40.0
33.458515140 45.0
33.484775705 60.0
33.511036271 47.0
33.537296836 37.0
33.563557402 54.0
33.589817967 60.0
33.616078532 54.0
33.642339098 64.0
33.668599663 62.0
33.694860228 49.0
33.721120794 67.0
33.747381359 81.0
33.773641924 79.0
33.799902490 93.0
33.826163055 92.0
33.852423620 138.0
33.878684186 134.0
33.904944751 148.0
33.931205316 150.0
33.957465882 171.0
33.983726447 188.0
34.009987013 202.0
34.036247578 208.0
34.062508143 211.0
34.088768709 193.0
34.115029274 200.0
34.141289839 185.0
34.167550405 205.0
34.193810970 193.0
34.220071535 179.0
34.246332101 159.0
34.272592666 141.0
34.298853231 164.0
34.325113797 133.0
34.351374362 114.0
34.377634927 118.0
34.403895493 86.0
34.430156058 82.0
34.456416624 78.0
34.482677189 71.0
34.508937754 59.0
34.535198320 64.0
34.561458885 67.0
34.587719450 52.0
34.613980016 46.0
34.640240581 56.0
34.666501146 50.0
34.692761712 34.0
34.719022277 46.0
34.745282842 44.0
34.771543408 59.0
34.797803973 45.0
34.824064538 50.0
34.850325104 33.0
34.876585669 40.0
34.902846235 45.0
34.929106800 46.0
34.955367365 53.0
34.981627931 71.0
35.007888496 75.0
35.034149061 90.0
35.060409627 73.0
35.086670192 54.0
35.112930757 58.0
35.139191323 42.0
35.165451888 46.0
35.191712453 28.0
35.217973019 31.0
35.244233584 27.0
35.270494149 28.0
35.296754715 34.0
35.323015280 36.0
35.349275846 37.0
35.375536411 49.0
35.401796976 52.0
35.428057542 49.0
35.454318107 43.0
35.480578672 36.0
35.506839238 41.0
35.533099803 30.0
35.559360368 37.0
35.585620934 30.0
35.611881499 42.0
35.638142064 37.0
35.664402630 27.0
35.690663195 45.0
35.716923760 26.0
35.743184326 27.0
35.769444891 53.0
35.795705457 48.0
35.821966022 64.0
35.848226587 67.0
35.874487153 76.0
35.900747718 106.0
35.927008283 92.0
35.953268849 94.0
35.979529414 81.0
36.005789979 73.0
36.032050545 62.0
36.058311110 59.0
36.084571675 49.0
36.110832241 46.0
36.137092806 36.0
36.163353371 38.0
36.189613937 47.0
36.215874502 40.0
36.242135068 45.0
36.268395633 36.0
36.294656198 25.0
36.320916764 28.0
36.347177329 33.0
36.373437894 21.0
36.399698460 31.0
36.425959025 32.0
36.452219590 30.0
36.478480156 34.0
36.504740721 32.0
36.531001286 45.0
36.557261852 23.0
36.583522417 37.0
36.609782982 24.0
36.636043548 29.0
36.662304113 30.0
36.688564678 25.0
36.714825244 24.0
36.741085809 20.0
36.767346375 21.0
36.793606940 24.0
36.819867505 32.0
36.846128071 40.0
36.872388636 19.0
36.898649201 38.0
36.924909767 33.0
36.951170332 57.0
36.977430897 34.0
37.003691463 37.0
37.029952028 39.0
37.056212593 31.0
37.082473159 21.0
37.108733724 24.0
37.134994289 20.0
37.161254855 24.0
37.187515420 25.0
37.213775986 24.0
37.240036551 26.0
37.266297116 24.0
37.292557682 22.0
37.318818247 29.0
37.345078812 28.0
37.371339378 17.0
37.397599943 27.0
37.423860508 26.0
37.450121074 46.0
37.476381639 37.0
37.502642204 24.0
37.528902770 46.0
37.555163335 68.0
37.581423900 72.0
37.607684466 84.0
37.633945031 59.0
37.660205597 33.0
37.686466162 53.0
37.712726727 43.0
37.738987293 38.0
37.765247858 27.0
37.791508423 22.0
37.817768989 39.0
37.844029554 33.0
37.870290119 20.0
37.896550685 36.0
37.922811250 26.0
37.949071815 24.0
37.975332381 29.0
38.001592946 26.0
38.027853511 40.0
38.054114077 44.0
38.080374642 32.0
38.106635208 39.0
38.132895773 54.0
38.159156338 32.0
38.185416904 43.0
38.211677469 44.0
38.237938034 43.0
38.264198600 44.0
38.290459165 36.0
38.316719730 43.0
38.342980296 27.0
38.369240861 29.0
38.395501426 32.0
38.421761992 33.0
38.448022557 33.0
38.474283122 29.0
38.500543688 29.0
38.526804253 35.0
38.553064819 26.0
38.579325384 31.0
38.605585949 23.0
38.631846515 38.0
38.658107080 27.0
38.684367645 19.0
38.710628211 20.0
38.736888776 33.0
38.763149341 21.0
38.789409907 18.0
38.815670472 27.0
38.841931037 24.0
38.868191603 23.0
38.894452168 22.0
38.920712733 27.0
38.946973299 24.0
38.973233864 23.0
38.999494430 32.0
39.025754995 26.0
39.052015560 24.0
39.078276126 31.0
39.104536691 32.0
39.130797256 39.0
39.157057822 33.0
39.183318387 46.0
39.209578952 43.0
39.235839518 42.0
39.262100083 67.0
39.288360648 82.0
39.314621214 85.0
39.340881779 84.0
39.367142344 79.0
39.393402910 113.0
39.419663475 97.0
39.445924041 88.0
39.472184606 72.0
39.498445171 50.0
39.524705737 55.0
39.550966302 73.0
39.577226867 60.0
39.603487433 34.0
39.629747998 29.0
39.656008563 33.0
39.682269129 35.0
39.708529694 26.0
39.734790259 21.0
39.761050825 21.0
39.787311390 27.0
39.813571955 19.0
39.839832521 24.0
39.866093086 22.0
39.892353652 23.0
39.918614217 21.0
39.944874782 25.0
39.971135348 32.0
39.997395913 38.0
40.023656478 31.0
40.049917044 32.0
40.076177609 32.0
40.102438174 21.0
40.128698740 28.0
40.154959305 35.0
40.181219870 23.0
40.207480436 23.0
40.233741001 16.0
40.260001566 29.0
40.286262132 16.0
40.312522697 26.0
40.338783263 17.0
40.365043828 21.0
40.391304393 24.0
40.417564959 13.0
40.443825524 18.0
40.470086089 17.0
40.496346655 18.0
40.522607220 22.0
40.548867785 21.0
40.575128351 23.0
40.601388916 25.0
40.627649481 24.0
40.653910047 17.0
40.680170612 27.0
40.706431177 33.0
40.732691743 17.0
40.758952308 21.0
40.785212874 17.0
40.811473439 16.0
40.837734004 20.0
40.863994570 21.0
40.890255135 24.0
40.916515700 16.0
40.942776266 31.0
40.969036831 21.0
40.995297396 17.0
41.021557962 13.0
41.047818527 23.0
41.074079092 13.0
41.100339658 17.0
41.126600223 19.0
41.152860788 23.0
41.179121354 17.0
41.205381919 24.0
41.231642485 23.0
41.257903050 23.0
41.284163615 20.0
41.310424181 12.0
41.336684746 17.0
41.362945311 32.0
41.389205877 21.0
41.415466442 31.0
41.441727007 30.0
41.467987573 35.0
41.494248138 38.0
41.520508703 21.0
41.546769269 28.0
41.573029834 15.0
41.599290399 31.0
41.625550965 13.0
41.651811530 22.0
41.678072096 24.0
41.704332661 27.0
41.730593226 15.0
41.756853792 22.0
41.783114357 28.0
41.809374922 22.0
41.835635488 19.0
41.861896053 42.0
41.888156618 33.0
41.914417184 31.0
41.940677749 30.0
41.966938314 33.0
41.993198880 34.0
42.019459445 18.0
42.045720010 23.0
42.071980576 23.0
42.098241141 21.0
42.124501707 22.0
42.150762272 31.0
42.177022837 14.0
42.203283403 22.0
42.229543968 24.0
42.255804533 23.0
42.282065099 30.0
42.308325664 32.0
42.334586229 38.0
42.360846795 59.0
42.387107360 40.0
42.413367925 23.0
42.439628491 32.0
42.465889056 36.0
42.492149621 28.0
42.518410187 24.0
42.544670752 22.0
42.570931318 24.0
42.597191883 20.0
42.623452448 27.0
42.649713014 26.0
42.675973579 21.0
42.702234144 18.0
42.728494710 23.0
42.754755275 27.0
42.781015840 22.0
42.807276406 23.0
42.833536971 28.0
42.859797536 42.0
42.886058102 34.0
42.912318667 40.0
42.938579232 46.0
42.964839798 28.0
42.991100363 43.0
43.017360929 50.0
43.043621494 62.0
43.069882059 71.0
43.096142625 97.0
43.122403190 57.0
43.148663755 76.0
43.174924321 59.0
43.201184886 57.0
43.227445451 56.0
43.253706017 58.0
43.279966582 41.0
43.306227147 49.0
43.332487713 28.0
43.358748278 31.0
43.385008843 27.0
43.411269409 24.0
43.437529974 22.0
43.463790540 20.0
43.490051105 22.0
43.516311670 26.0
43.542572236 20.0
43.568832801 23.0
43.595093366 29.0
43.621353932 22.0
43.647614497 16.0
43.673875062 21.0
43.700135628 16.0
43.726396193 15.0
43.752656758 17.0
43.778917324 28.0
43.805177889 24.0
43.831438454 17.0
43.857699020 17.0
43.883959585 27.0
43.910220151 19.0
43.936480716 18.0
43.962741281 18.0
43.989001847 19.0
44.015262412 24.0
44.041522977 21.0
44.067783543 23.0
44.094044108 33.0
44.120304673 16.0
44.146565239 25.0
44.172825804 26.0
44.199086369 33.0
44.225346935 24.0
44.251607500 22.0
44.277868065 30.0
44.304128631 31.0
44.330389196 33.0
44.356649762 31.0
44.382910327 28.0
44.409170892 24.0
44.435431458 27.0
44.461692023 31.0
44.487952588 14.0
44.514213154 18.0
44.540473719 27.0
44.566734284 27.0
44.592994850 21.0
44.619255415 23.0
44.645515980 30.0
44.671776546 15.0
44.698037111 19.0
44.724297676 28.0
44.750558242 26.0
44.776818807 12.0
44.803079373 28.0
44.829339938 23.0
44.855600503 19.0
44.881861069 18.0
44.908121634 25.0
44.934382199 23.0
44.960642765 24.0
44.986903330 23.0
