# Supplementary material for: Investigation of the hydration process and biological activity of a novel nanosilver incorporated dicalcium silicate based retrograde filling material
Source: PeerJ. 2023 Feb 1;11:e14632. doi: 10.7717/peerj.14632 (PMC9899052; doi:10.7717/peerj.14632)
Supplement: Supplemental Information 2 [file peerj-11-14632-s002.xy]

10.007830280 112.0
10.034090845 109.0
10.060351411 93.0
10.086611976 108.0
10.112872541 78.0
10.139133107 104.0
10.165393672 91.0
10.191654237 103.0
10.217914803 80.0
10.244175368 90.0
10.270435934 115.0
10.296696499 92.0
10.322957064 93.0
10.349217630 108.0
10.375478195 119.0
10.401738760 94.0
10.427999326 92.0
10.454259891 89.0
10.480520456 109.0
10.506781022 92.0
10.533041587 103.0
10.559302152 100.0
10.585562718 114.0
10.611823283 107.0
10.638083848 107.0
10.664344414 108.0
10.690604979 87.0
10.716865545 97.0
10.743126110 115.0
10.769386675 90.0
10.795647241 96.0
10.821907806 101.0
10.848168371 105.0
10.874428937 112.0
10.900689502 103.0
10.926950067 120.0
10.953210633 91.0
10.979471198 104.0
11.005731763 111.0
11.031992329 97.0
11.058252894 94.0
11.084513459 111.0
11.110774025 111.0
11.137034590 122.0
11.163295156 96.0
11.189555721 116.0
11.215816286 93.0
11.242076852 106.0
11.268337417 99.0
11.294597982 84.0
11.320858548 95.0
11.347119113 102.0
11.373379678 102.0
11.399640244 102.0
11.425900809 91.0
11.452161374 100.0
11.478421940 95.0
11.504682505 97.0
11.530943070 118.0
11.557203636 73.0
11.583464201 82.0
11.609724767 98.0
11.635985332 96.0
11.662245897 91.0
11.688506463 90.0
11.714767028 103.0
11.741027593 92.0
11.767288159 86.0
11.793548724 99.0
11.819809289 102.0
11.846069855 97.0
11.872330420 84.0
11.898590985 83.0
11.924851551 86.0
11.951112116 77.0
11.977372681 104.0
12.003633247 90.0
12.029893812 82.0
12.056154378 100.0
12.082414943 89.0
12.108675508 90.0
12.134936074 94.0
12.161196639 102.0
12.187457204 79.0
12.213717770 99.0
12.239978335 91.0
12.266238900 97.0
12.292499466 96.0
12.318760031 74.0
12.345020596 84.0
12.371281162 97.0
12.397541727 98.0
12.423802292 98.0
12.450062858 70.0
12.476323423 92.0
12.502583989 100.0
12.528844554 94.0
12.555105119 80.0
12.581365685 117.0
12.607626250 88.0
12.633886815 78.0
12.660147381 82.0
12.686407946 70.0
12.712668511 76.0
12.738929077 92.0
12.765189642 81.0
12.791450207 98.0
12.817710773 70.0
12.843971338 86.0
12.870231903 92.0
12.896492469 94.0
12.922753034 99.0
12.949013600 93.0
12.975274165 86.0
13.001534730 80.0
13.027795296 77.0
13.054055861 100.0
13.080316426 88.0
13.106576992 86.0
13.132837557 74.0
13.159098122 83.0
13.185358688 94.0
13.211619253 81.0
13.237879818 77.0
13.264140384 90.0
13.290400949 71.0
13.316661514 72.0
13.342922080 89.0
13.369182645 91.0
13.395443211 80.0
13.421703776 75.0
13.447964341 78.0
13.474224907 73.0
13.500485472 73.0
13.526746037 66.0
13.553006603 78.0
13.579267168 80.0
13.605527733 95.0
13.631788299 96.0
13.658048864 110.0
13.684309429 88.0
13.710569995 76.0
13.736830560 86.0
13.763091125 62.0
13.789351691 85.0
13.815612256 100.0
13.841872822 87.0
13.868133387 72.0
13.894393952 84.0
13.920654518 101.0
13.946915083 94.0
13.973175648 65.0
13.999436214 84.0
14.025696779 90.0
14.051957344 87.0
14.078217910 76.0
14.104478475 67.0
14.130739040 70.0
14.156999606 82.0
14.183260171 89.0
14.209520736 76.0
14.235781302 87.0
14.262041867 82.0
14.288302433 80.0
14.314562998 69.0
14.340823563 79.0
14.367084129 84.0
14.393344694 94.0
14.419605259 90.0
14.445865825 85.0
14.472126390 70.0
14.498386955 77.0
14.524647521 91.0
14.550908086 69.0
14.577168651 80.0
14.603429217 72.0
14.629689782 82.0
14.655950347 76.0
14.682210913 89.0
14.708471478 82.0
14.734732044 74.0
14.760992609 78.0
14.787253174 93.0
14.813513740 94.0
14.839774305 78.0
14.866034870 64.0
14.892295436 79.0
14.918556001 63.0
14.944816566 74.0
14.971077132 96.0
14.997337697 83.0
15.023598262 72.0
15.049858828 69.0
15.076119393 76.0
15.102379958 87.0
15.128640524 79.0
15.154901089 79.0
15.181161655 104.0
15.207422220 73.0
15.233682785 80.0
15.259943351 54.0
15.286203916 72.0
15.312464481 66.0
15.338725047 76.0
15.364985612 67.0
15.391246177 72.0
15.417506743 80.0
15.443767308 80.0
15.470027873 73.0
15.496288439 80.0
15.522549004 75.0
15.548809569 78.0
15.575070135 79.0
15.601330700 69.0
15.627591266 72.0
15.653851831 58.0
15.680112396 74.0
15.706372962 82.0
15.732633527 86.0
15.758894092 55.0
15.785154658 78.0
15.811415223 66.0
15.837675788 68.0
15.863936354 81.0
15.890196919 58.0
15.916457484 79.0
15.942718050 92.0
15.968978615 67.0
15.995239180 80.0
16.021499746 77.0
16.047760311 87.0
16.074020877 69.0
16.100281442 58.0
16.126542007 64.0
16.152802573 67.0
16.179063138 69.0
16.205323703 85.0
16.231584269 71.0
16.257844834 78.0
16.284105399 79.0
16.310365965 73.0
16.336626530 88.0
16.362887095 71.0
16.389147661 59.0
16.415408226 70.0
16.441668791 77.0
16.467929357 63.0
16.494189922 77.0
16.520450488 64.0
16.546711053 72.0
16.572971618 77.0
16.599232184 77.0
16.625492749 74.0
16.651753314 62.0
16.678013880 87.0
16.704274445 79.0
16.730535010 76.0
16.756795576 72.0
16.783056141 83.0
16.809316706 63.0
16.835577272 62.0
16.861837837 82.0
16.888098402 75.0
16.914358968 72.0
16.940619533 71.0
16.966880099 65.0
16.993140664 67.0
17.019401229 62.0
17.045661795 66.0
17.071922360 59.0
17.098182925 70.0
17.124443491 67.0
17.150704056 79.0
17.176964621 73.0
17.203225187 62.0
17.229485752 58.0
17.255746317 72.0
17.282006883 69.0
17.308267448 80.0
17.334528013 73.0
17.360788579 87.0
17.387049144 76.0
17.413309710 86.0
17.439570275 69.0
17.465830840 67.0
17.492091406 48.0
17.518351971 80.0
17.544612536 74.0
17.570873102 70.0
17.597133667 69.0
17.623394232 84.0
17.649654798 62.0
17.675915363 61.0
17.702175928 77.0
17.728436494 60.0
17.754697059 66.0
17.780957624 66.0
17.807218190 74.0
17.833478755 59.0
17.859739321 69.0
17.885999886 57.0
17.912260451 74.0
17.938521017 72.0
17.964781582 64.0
17.991042147 55.0
18.017302713 65.0
18.043563278 62.0
18.069823843 64.0
18.096084409 71.0
18.122344974 61.0
18.148605539 55.0
18.174866105 72.0
18.201126670 67.0
18.227387235 57.0
18.253647801 45.0
18.279908366 73.0
18.306168932 54.0
18.332429497 57.0
18.358690062 64.0
18.384950628 60.0
18.411211193 66.0
18.437471758 62.0
18.463732324 60.0
18.489992889 54.0
18.516253454 54.0
18.542514020 67.0
18.568774585 73.0
18.595035150 66.0
18.621295716 56.0
18.647556281 66.0
18.673816846 67.0
18.700077412 60.0
18.726337977 64.0
18.752598542 67.0
18.778859108 60.0
18.805119673 53.0
18.831380239 66.0
18.857640804 72.0
18.883901369 54.0
18.910161935 64.0
18.936422500 65.0
18.962683065 86.0
18.988943631 59.0
19.015204196 61.0
19.041464761 61.0
19.067725327 66.0
19.093985892 63.0
19.120246457 69.0
19.146507023 84.0
19.172767588 58.0
19.199028153 61.0
19.225288719 66.0
19.251549284 54.0
19.277809850 73.0
19.304070415 63.0
19.330330980 79.0
19.356591546 62.0
19.382852111 64.0
19.409112676 57.0
19.435373242 60.0
19.461633807 53.0
19.487894372 73.0
19.514154938 57.0
19.540415503 55.0
19.566676068 63.0
19.592936634 69.0
19.619197199 61.0
19.645457764 66.0
19.671718330 52.0
19.697978895 49.0
19.724239461 64.0
19.750500026 53.0
19.776760591 58.0
19.803021157 68.0
19.829281722 59.0
19.855542287 68.0
19.881802853 69.0
19.908063418 54.0
19.934323983 55.0
19.960584549 48.0
19.986845114 51.0
20.013105679 63.0
20.039366245 47.0
20.065626810 53.0
20.091887375 46.0
20.118147941 59.0
20.144408506 47.0
20.170669072 48.0
20.196929637 53.0
20.223190202 53.0
20.249450768 52.0
20.275711333 64.0
20.301971898 37.0
20.328232464 51.0
20.354493029 63.0
20.380753594 42.0
20.407014160 55.0
20.433274725 56.0
20.459535290 56.0
20.485795856 50.0
20.512056421 58.0
20.538316986 37.0
20.564577552 64.0
20.590838117 39.0
20.617098683 56.0
20.643359248 38.0
20.669619813 69.0
20.695880379 45.0
20.722140944 54.0
20.748401509 49.0
20.774662075 49.0
20.800922640 52.0
20.827183205 47.0
20.853443771 57.0
20.879704336 42.0
20.905964901 49.0
20.932225467 55.0
20.958486032 54.0
20.984746597 51.0
21.011007163 56.0
21.037267728 60.0
21.063528294 59.0
21.089788859 55.0
21.116049424 53.0
21.142309990 53.0
21.168570555 51.0
21.194831120 41.0
21.221091686 55.0
21.247352251 46.0
21.273612816 54.0
21.299873382 61.0
21.326133947 58.0
21.352394512 49.0
21.378655078 50.0
21.404915643 51.0
21.431176208 51.0
21.457436774 61.0
21.483697339 60.0
21.509957905 62.0
21.536218470 65.0
21.562479035 57.0
21.588739601 55.0
21.615000166 43.0
21.641260731 57.0
21.667521297 65.0
21.693781862 55.0
21.720042427 69.0
21.746302993 47.0
21.772563558 45.0
21.798824123 54.0
21.825084689 53.0
21.851345254 35.0
21.877605819 52.0
21.903866385 66.0
21.930126950 56.0
21.956387516 57.0
21.982648081 56.0
22.008908646 46.0
22.035169212 59.0
22.061429777 52.0
22.087690342 43.0
22.113950908 44.0
22.140211473 55.0
22.166472038 64.0
22.192732604 35.0
22.218993169 51.0
22.245253734 50.0
22.271514300 44.0
22.297774865 50.0
22.324035430 56.0
22.350295996 54.0
22.376556561 34.0
22.402817127 46.0
22.429077692 43.0
22.455338257 53.0
22.481598823 56.0
22.507859388 51.0
22.534119953 49.0
22.560380519 49.0
22.586641084 45.0
22.612901649 50.0
22.639162215 42.0
22.665422780 42.0
22.691683345 43.0
22.717943911 40.0
22.744204476 44.0
22.770465041 55.0
22.796725607 54.0
22.822986172 55.0
22.849246738 53.0
22.875507303 56.0
22.901767868 56.0
22.928028434 54.0
22.954288999 55.0
22.980549564 52.0
23.006810130 68.0
23.033070695 64.0
23.059331260 84.0
23.085591826 111.0
23.111852391 92.0
23.138112956 99.0
23.164373522 130.0
23.190634087 136.0
23.216894652 134.0
23.243155218 117.0
23.269415783 111.0
23.295676349 92.0
23.321936914 78.0
23.348197479 67.0
23.374458045 63.0
23.400718610 61.0
23.426979175 63.0
23.453239741 55.0
23.479500306 61.0
23.505760871 48.0
23.532021437 57.0
23.558282002 53.0
23.584542567 51.0
23.610803133 41.0
23.637063698 57.0
23.663324263 40.0
23.689584829 51.0
23.715845394 53.0
23.742105960 51.0
23.768366525 46.0
23.794627090 41.0
23.820887656 55.0
23.847148221 59.0
23.873408786 42.0
23.899669352 53.0
23.925929917 39.0
23.952190482 54.0
23.978451048 52.0
24.004711613 44.0
24.030972178 55.0
24.057232744 43.0
24.083493309 56.0
24.109753874 39.0
24.136014440 42.0
24.162275005 39.0
24.188535571 45.0
24.214796136 51.0
24.241056701 39.0
24.267317267 39.0
24.293577832 49.0
24.319838397 54.0
24.346098963 51.0
24.372359528 52.0
24.398620093 47.0
24.424880659 46.0
24.451141224 42.0
24.477401789 42.0
24.503662355 49.0
24.529922920 37.0
24.556183485 49.0
24.582444051 73.0
24.608704616 47.0
24.634965182 40.0
24.661225747 43.0
24.687486312 52.0
24.713746878 61.0
24.740007443 60.0
24.766268008 57.0
24.792528574 45.0
24.818789139 58.0
24.845049704 50.0
24.871310270 41.0
24.897570835 53.0
24.923831400 37.0
24.950091966 46.0
24.976352531 50.0
25.002613096 51.0
25.028873662 64.0
25.055134227 33.0
25.081394793 54.0
25.107655358 53.0
25.133915923 44.0
25.160176489 62.0
25.186437054 46.0
25.212697619 57.0
25.238958185 33.0
25.265218750 57.0
25.291479315 49.0
25.317739881 51.0
25.344000446 48.0
25.370261011 52.0
25.396521577 38.0
25.422782142 49.0
25.449042707 55.0
25.475303273 32.0
25.501563838 46.0
25.527824404 50.0
25.554084969 34.0
25.580345534 35.0
25.606606100 49.0
25.632866665 40.0
25.659127230 42.0
25.685387796 41.0
25.711648361 41.0
25.737908926 42.0
25.764169492 47.0
25.790430057 43.0
25.816690622 43.0
25.842951188 45.0
25.869211753 60.0
25.895472318 70.0
25.921732884 59.0
25.947993449 59.0
25.974254015 62.0
26.000514580 65.0
26.026775145 59.0
26.053035711 45.0
26.079296276 39.0
26.105556841 48.0
26.131817407 33.0
26.158077972 31.0
26.184338537 40.0
26.210599103 31.0
26.236859668 42.0
26.263120233 48.0
26.289380799 39.0
26.315641364 53.0
26.341901929 47.0
26.368162495 55.0
26.394423060 41.0
26.420683626 45.0
26.446944191 49.0
26.473204756 39.0
26.499465322 46.0
26.525725887 51.0
26.551986452 40.0
26.578247018 35.0
26.604507583 46.0
26.630768148 49.0
26.657028714 38.0
26.683289279 43.0
26.709549844 40.0
26.735810410 31.0
26.762070975 52.0
26.788331540 47.0
26.814592106 39.0
26.840852671 45.0
26.867113237 54.0
26.893373802 38.0
26.919634367 54.0
26.945894933 46.0
26.972155498 64.0
26.998416063 52.0
27.024676629 86.0
27.050937194 119.0
27.077197759 110.0
27.103458325 113.0
27.129718890 88.0
27.155979455 82.0
27.182240021 66.0
27.208500586 52.0
27.234761151 62.0
27.261021717 62.0
27.287282282 71.0
27.313542848 66.0
27.339803413 68.0
27.366063978 73.0
27.392324544 66.0
27.418585109 62.0
27.444845674 78.0
27.471106240 96.0
27.497366805 137.0
27.523627370 201.0
27.549887936 204.0
27.576148501 186.0
27.602409066 147.0
27.628669632 100.0
27.654930197 105.0
27.681190762 73.0
27.707451328 62.0
27.733711893 46.0
27.759972459 55.0
27.786233024 54.0
27.812493589 56.0
27.838754155 42.0
27.865014720 49.0
27.891275285 52.0
27.917535851 50.0
27.943796416 58.0
27.970056981 57.0
27.996317547 57.0
28.022578112 50.0
28.048838677 54.0
28.075099243 77.0
28.101359808 55.0
28.127620373 81.0
28.153880939 87.0
28.180141504 87.0
28.206402070 84.0
28.232662635 73.0
28.258923200 65.0
28.285183766 59.0
28.311444331 61.0
28.337704896 36.0
28.363965462 31.0
28.390226027 54.0
28.416486592 52.0
28.442747158 51.0
28.469007723 57.0
28.495268288 50.0
28.521528854 52.0
28.547789419 58.0
28.574049984 52.0
28.600310550 53.0
28.626571115 56.0
28.652831681 58.0
28.679092246 39.0
28.705352811 44.0
28.731613377 57.0
28.757873942 58.0
28.784134507 61.0
28.810395073 58.0
28.836655638 60.0
28.862916203 72.0
28.889176769 66.0
28.915437334 59.0
28.941697899 72.0
28.967958465 67.0
28.994219030 71.0
29.020479595 85.0
29.046740161 76.0
29.073000726 55.0
29.099261292 81.0
29.125521857 83.0
29.151782422 95.0
29.178042988 102.0
29.204303553 117.0
29.230564118 123.0
29.256824684 129.0
29.283085249 153.0
29.309345814 154.0
29.335606380 147.0
29.361866945 219.0
29.388127510 260.0
29.414388076 311.0
29.440648641 388.0
29.466909206 481.0
29.493169772 588.0
29.519430337 701.0
29.545690903 770.0
29.571951468 780.0
29.598212033 683.0
29.624472599 619.0
29.650733164 427.0
29.676993729 368.0
29.703254295 309.0
29.729514860 274.0
29.755775425 185.0
29.782035991 161.0
29.808296556 134.0
29.834557121 128.0
29.860817687 106.0
29.887078252 79.0
29.913338817 103.0
29.939599383 90.0
29.965859948 101.0
29.992120514 85.0
30.018381079 81.0
30.044641644 67.0
30.070902210 58.0
30.097162775 70.0
30.123423340 48.0
30.149683906 52.0
30.175944471 72.0
30.202205036 72.0
30.228465602 47.0
30.254726167 71.0
30.280986732 68.0
30.307247298 62.0
30.333507863 62.0
30.359768428 62.0
30.386028994 64.0
30.412289559 53.0
30.438550125 78.0
30.464810690 51.0
30.491071255 59.0
30.517331821 63.0
30.543592386 63.0
30.569852951 62.0
30.596113517 65.0
30.622374082 66.0
30.648634647 60.0
30.674895213 53.0
30.701155778 61.0
30.727416343 48.0
30.753676909 60.0
30.779937474 53.0
30.806198039 69.0
30.832458605 57.0
30.858719170 46.0
30.884979736 61.0
30.911240301 46.0
30.937500866 59.0
30.963761432 39.0
30.990021997 47.0
31.016282562 36.0
31.042543128 39.0
31.068803693 47.0
31.095064258 50.0
31.121324824 48.0
31.147585389 44.0
31.173845954 51.0
31.200106520 67.0
31.226367085 51.0
31.252627650 53.0
31.278888216 64.0
31.305148781 59.0
31.331409347 75.0
31.357669912 50.0
31.383930477 52.0
31.410191043 63.0
31.436451608 50.0
31.462712173 57.0
31.488972739 47.0
31.515233304 60.0
31.541493869 70.0
31.567754435 57.0
31.594015000 80.0
31.620275565 68.0
31.646536131 75.0
31.672796696 78.0
31.699057261 71.0
31.725317827 65.0
31.751578392 51.0
31.777838958 60.0
31.804099523 74.0
31.830360088 56.0
31.856620654 58.0
31.882881219 63.0
31.909141784 62.0
31.935402350 47.0
31.961662915 61.0
31.987923480 51.0
32.014184046 53.0
32.040444611 51.0
32.066705176 51.0
32.092965742 57.0
32.119226307 56.0
32.145486872 43.0
32.171747438 64.0
32.198008003 58.0
32.224268569 35.0
32.250529134 56.0
32.276789699 41.0
32.303050265 51.0
32.329310830 49.0
32.355571395 59.0
32.381831961 40.0
32.408092526 44.0
32.434353091 50.0
32.460613657 39.0
32.486874222 52.0
32.513134787 44.0
32.539395353 64.0
32.565655918 58.0
32.591916483 62.0
32.618177049 63.0
32.644437614 68.0
32.670698180 85.0
32.696958745 79.0
32.723219310 64.0
32.749479876 71.0
32.775740441 71.0
32.802001006 76.0
32.828261572 83.0
32.854522137 74.0
32.880782702 55.0
32.907043268 61.0
32.933303833 65.0
32.959564398 55.0
32.985824964 56.0
33.012085529 62.0
33.038346094 56.0
33.064606660 55.0
33.090867225 55.0
33.117127791 69.0
33.143388356 71.0
33.169648921 104.0
33.195909487 126.0
33.222170052 95.0
33.248430617 109.0
33.274691183 78.0
33.300951748 81.0
33.327212313 71.0
33.353472879 102.0
33.379733444 113.0
33.405994009 112.0
33.432254575 103.0
33.458515140 64.0
33.484775705 67.0
33.511036271 58.0
33.537296836 44.0
33.563557402 39.0
33.589817967 24.0
33.616078532 32.0
33.642339098 49.0
33.668599663 30.0
33.694860228 38.0
33.721120794 47.0
33.747381359 35.0
33.773641924 33.0
33.799902490 36.0
33.826163055 37.0
33.852423620 43.0
33.878684186 30.0
33.904944751 31.0
33.931205316 28.0
33.957465882 38.0
33.983726447 42.0
34.009987013 45.0
34.036247578 27.0
34.062508143 48.0
34.088768709 49.0
34.115029274 48.0
34.141289839 47.0
34.167550405 49.0
34.193810970 42.0
34.220071535 34.0
34.246332101 34.0
34.272592666 34.0
34.298853231 41.0
34.325113797 28.0
34.351374362 38.0
34.377634927 33.0
34.403895493 28.0
34.430156058 32.0
34.456416624 44.0
34.482677189 30.0
34.508937754 33.0
34.535198320 32.0
34.561458885 34.0
34.587719450 49.0
34.613980016 38.0
34.640240581 34.0
34.666501146 34.0
34.692761712 37.0
34.719022277 39.0
34.745282842 38.0
34.771543408 41.0
34.797803973 42.0
34.824064538 41.0
34.850325104 39.0
34.876585669 23.0
34.902846235 32.0
34.929106800 40.0
34.955367365 26.0
34.981627931 38.0
35.007888496 37.0
35.034149061 30.0
35.060409627 30.0
35.086670192 26.0
35.112930757 40.0
35.139191323 39.0
35.165451888 63.0
35.191712453 59.0
35.217973019 45.0
35.244233584 53.0
35.270494149 46.0
35.296754715 48.0
35.323015280 24.0
35.349275846 34.0
35.375536411 30.0
35.401796976 37.0
35.428057542 40.0
35.454318107 31.0
35.480578672 33.0
35.506839238 25.0
35.533099803 39.0
35.559360368 49.0
35.585620934 37.0
35.611881499 41.0
35.638142064 46.0
35.664402630 44.0
35.690663195 29.0
35.716923760 39.0
35.743184326 32.0
35.769444891 33.0
35.795705457 39.0
35.821966022 43.0
35.848226587 47.0
35.874487153 60.0
35.900747718 43.0
35.927008283 52.0
35.953268849 82.0
35.979529414 65.0
36.005789979 81.0
36.032050545 112.0
36.058311110 116.0
36.084571675 104.0
36.110832241 119.0
36.137092806 112.0
36.163353371 96.0
36.189613937 78.0
36.215874502 83.0
36.242135068 58.0
36.268395633 50.0
36.294656198 43.0
36.320916764 39.0
36.347177329 46.0
36.373437894 37.0
36.399698460 44.0
36.425959025 41.0
36.452219590 28.0
36.478480156 44.0
36.504740721 25.0
36.531001286 25.0
36.557261852 28.0
36.583522417 33.0
36.609782982 34.0
36.636043548 39.0
36.662304113 34.0
36.688564678 39.0
36.714825244 28.0
36.741085809 30.0
36.767346375 35.0
36.793606940 32.0
36.819867505 19.0
36.846128071 30.0
36.872388636 43.0
36.898649201 36.0
36.924909767 29.0
36.951170332 20.0
36.977430897 24.0
37.003691463 29.0
37.029952028 31.0
37.056212593 28.0
37.082473159 38.0
37.108733724 35.0
37.134994289 39.0
37.161254855 33.0
37.187515420 37.0
37.213775986 27.0
37.240036551 32.0
37.266297116 25.0
37.292557682 32.0
37.318818247 31.0
37.345078812 20.0
37.371339378 24.0
37.397599943 26.0
37.423860508 29.0
37.450121074 29.0
37.476381639 30.0
37.502642204 40.0
37.528902770 31.0
37.555163335 32.0
37.581423900 39.0
37.607684466 35.0
37.633945031 34.0
37.660205597 27.0
37.686466162 35.0
37.712726727 54.0
37.738987293 45.0
37.765247858 48.0
37.791508423 58.0
37.817768989 42.0
37.844029554 45.0
37.870290119 42.0
37.896550685 38.0
37.922811250 37.0
37.949071815 34.0
37.975332381 37.0
38.001592946 37.0
38.027853511 40.0
38.054114077 31.0
38.080374642 28.0
38.106635208 43.0
38.132895773 39.0
38.159156338 35.0
38.185416904 45.0
38.211677469 35.0
38.237938034 53.0
38.264198600 47.0
38.290459165 44.0
38.316719730 42.0
38.342980296 35.0
38.369240861 31.0
38.395501426 44.0
38.421761992 32.0
38.448022557 29.0
38.474283122 35.0
38.500543688 30.0
38.526804253 33.0
38.553064819 30.0
38.579325384 34.0
38.605585949 31.0
38.631846515 32.0
38.658107080 27.0
38.684367645 33.0
38.710628211 32.0
38.736888776 40.0
38.763149341 32.0
38.789409907 33.0
38.815670472 39.0
38.841931037 29.0
38.868191603 32.0
38.894452168 38.0
38.920712733 25.0
38.946973299 24.0
38.973233864 31.0
38.999494430 26.0
39.025754995 41.0
39.052015560 33.0
39.078276126 34.0
39.104536691 25.0
39.130797256 31.0
39.157057822 38.0
39.183318387 37.0
39.209578952 35.0
39.235839518 32.0
39.262100083 36.0
39.288360648 48.0
39.314621214 42.0
39.340881779 67.0
39.367142344 80.0
39.393402910 87.0
39.419663475 94.0
39.445924041 116.0
39.472184606 120.0
39.498445171 126.0
39.524705737 146.0
39.550966302 127.0
39.577226867 137.0
39.603487433 108.0
39.629747998 125.0
39.656008563 84.0
39.682269129 65.0
39.708529694 77.0
39.734790259 49.0
39.761050825 50.0
39.787311390 47.0
39.813571955 38.0
39.839832521 37.0
39.866093086 30.0
39.892353652 36.0
39.918614217 30.0
39.944874782 40.0
39.971135348 33.0
39.997395913 38.0
40.023656478 32.0
40.049917044 27.0
40.076177609 29.0
40.102438174 22.0
40.128698740 38.0
40.154959305 26.0
40.181219870 26.0
40.207480436 43.0
40.233741001 29.0
40.260001566 25.0
40.286262132 33.0
40.312522697 28.0
40.338783263 29.0
40.365043828 25.0
40.391304393 23.0
40.417564959 19.0
40.443825524 23.0
40.470086089 25.0
40.496346655 26.0
40.522607220 27.0
40.548867785 21.0
40.575128351 21.0
40.601388916 35.0
40.627649481 26.0
40.653910047 33.0
40.680170612 21.0
40.706431177 20.0
40.732691743 23.0
40.758952308 26.0
40.785212874 23.0
40.811473439 25.0
40.837734004 24.0
40.863994570 21.0
40.890255135 34.0
40.916515700 25.0
40.942776266 23.0
40.969036831 27.0
40.995297396 32.0
41.021557962 17.0
41.047818527 24.0
41.074079092 23.0
41.100339658 22.0
41.126600223 17.0
41.152860788 30.0
41.179121354 26.0
41.205381919 21.0
41.231642485 33.0
41.257903050 39.0
41.284163615 32.0
41.310424181 22.0
41.336684746 24.0
41.362945311 27.0
41.389205877 23.0
41.415466442 32.0
41.441727007 19.0
41.467987573 16.0
41.494248138 25.0
41.520508703 21.0
41.546769269 24.0
41.573029834 50.0
41.599290399 30.0
41.625550965 27.0
41.651811530 37.0
41.678072096 27.0
41.704332661 27.0
41.730593226 47.0
41.756853792 32.0
41.783114357 26.0
41.809374922 27.0
41.835635488 24.0
41.861896053 25.0
41.888156618 39.0
41.914417184 24.0
41.940677749 28.0
41.966938314 38.0
41.993198880 22.0
42.019459445 32.0
42.045720010 38.0
42.071980576 32.0
42.098241141 30.0
42.124501707 34.0
42.150762272 33.0
42.177022837 35.0
42.203283403 23.0
42.229543968 31.0
42.255804533 24.0
42.282065099 32.0
42.308325664 29.0
42.334586229 24.0
42.360846795 30.0
42.387107360 37.0
42.413367925 20.0
42.439628491 25.0
42.465889056 32.0
42.492149621 29.0
42.518410187 36.0
42.544670752 41.0
42.570931318 38.0
42.597191883 32.0
42.623452448 29.0
42.649713014 37.0
42.675973579 26.0
42.702234144 42.0
42.728494710 52.0
42.754755275 34.0
42.781015840 38.0
42.807276406 33.0
42.833536971 35.0
42.859797536 41.0
42.886058102 36.0
42.912318667 31.0
42.938579232 37.0
42.964839798 36.0
42.991100363 43.0
43.017360929 57.0
43.043621494 56.0
43.069882059 53.0
43.096142625 68.0
43.122403190 74.0
43.148663755 87.0
43.174924321 113.0
43.201184886 113.0
43.227445451 125.0
43.253706017 119.0
43.279966582 112.0
43.306227147 107.0
43.332487713 85.0
43.358748278 77.0
43.385008843 95.0
43.411269409 61.0
43.437529974 64.0
43.463790540 55.0
43.490051105 43.0
43.516311670 37.0
43.542572236 34.0
43.568832801 30.0
43.595093366 37.0
43.621353932 34.0
43.647614497 38.0
43.673875062 36.0
43.700135628 43.0
43.726396193 26.0
43.752656758 36.0
43.778917324 36.0
43.805177889 41.0
43.831438454 25.0
43.857699020 30.0
43.883959585 34.0
43.910220151 26.0
43.936480716 31.0
43.962741281 25.0
43.989001847 32.0
44.015262412 26.0
44.041522977 26.0
44.067783543 39.0
44.094044108 35.0
44.120304673 29.0
44.146565239 37.0
44.172825804 27.0
44.199086369 32.0
44.225346935 32.0
44.251607500 26.0
44.277868065 34.0
44.304128631 26.0
44.330389196 34.0
44.356649762 28.0
44.382910327 27.0
44.409170892 30.0
44.435431458 20.0
44.461692023 44.0
44.487952588 35.0
44.514213154 29.0
44.540473719 46.0
44.566734284 32.0
44.592994850 30.0
44.619255415 31.0
44.645515980 27.0
44.671776546 34.0
44.698037111 30.0
44.724297676 31.0
44.750558242 22.0
44.776818807 22.0
44.803079373 32.0
44.829339938 21.0
44.855600503 26.0
44.881861069 24.0
44.908121634 24.0
44.934382199 27.0
44.960642765 22.0
44.986903330 25.0
