# Supplementary material for: Investigation of the hydration process and biological activity of a novel nanosilver incorporated dicalcium silicate based retrograde filling material
Source: PeerJ. 2023 Feb 1;11:e14632. doi: 10.7717/peerj.14632 (PMC9899052; doi:10.7717/peerj.14632)
Supplement: Supplemental Information 3 [file peerj-11-14632-s003.xlsx]

## Sheet: Antibacterial activity
Group 1 (in mm)	Group 2 (in mm)
3	1
3	2
3	1
3	1
4	1
4	2
4	1
3	2
4	1
4	1
4	1
3	2
4	1
3	2
3	1
4	1
