# Supplementary material for: Investigation of the hydration process and biological activity of a novel nanosilver incorporated dicalcium silicate based retrograde filling material
Source: PeerJ. 2023 Feb 1;11:e14632. doi: 10.7717/peerj.14632 (PMC9899052; doi:10.7717/peerj.14632)
Supplement: Supplemental Information 4 [file peerj-11-14632-s004.xlsx]

## Sheet:  Cytotoxicity (immediate)
Day 1			Day 2			Day 3					Day 1			Day 2			Day 3
Control	Group 1	Group 2	Control	Group 1	Group 2	Control	Group 1	Group 2			Control	Group 1	Group 2	Control	Group 1	Group 2	Control	Group 1	Group 2
100	85.01	90.69	100	85.15	86.38	100	62.07	64.36			1	0.8501	0.9069	1	0.8515	0.8638	1	0.6207	0.6436
100	92.36	89.91	100	88.84	84.74	100	63.25	62.83			1	0.9236	0.8991	1	0.8884	0.8474	1	0.6325	0.6283
100	89.91	90.24	100	87.61	85.72	100	61.01	62.24			1	0.8991	0.9024	1	0.8761	0.8572	1	0.6101	0.6224
100	91.69	90.23	100	85.15	86.38	100	62.09	64.26			1	0.9169	0.9023	1	0.8515	0.8638	1	0.6209	0.6426
100	91.46	90.53	100	88.84	84.74	100	63.25	62.85			1	0.9146	0.9053	1	0.8884	0.8474	1	0.6325	0.6285
100	90.64	90.72	100	87.41	85.72	100	61.01	62.54			1	0.9064	0.9072	1	0.8741	0.8572	1	0.6101	0.6254
100	93.24	91.45	100	85.15	85.38	100	62.07	64.36			1	0.9324	0.9145	1	0.8515	0.8538	1	0.6207	0.6436
100	93.14	90.19	100	88.84	84.74	100	63.85	61.83			1	0.9314	0.9019	1	0.8884	0.8474	1	0.6385	0.6183
100	93.24	92.45	100	87.61	85.72	100	61.01	62.14			1	0.9324	0.9245	1	0.8761	0.8572	1	0.6101	0.6214
100	89.12	90.64	100	85.45	86.38	100	62.07	63.36			1	0.8912	0.9064	1	0.8545	0.8638	1	0.6207	0.6336
100	92.56	92.18	100	88.84	84.54	100	63.25	62.83			1	0.9256	0.9218	1	0.8884	0.8454	1	0.6325	0.6283
100	90.88	92.15	100	87.61	85.72	100	60.01	62.28			1	0.9088	0.9215	1	0.8761	0.8572	1	0.6001	0.6228
100	91.72	91.25	100	85.15	86.38	100	62.07	61.36			1	0.9172	0.9125	1	0.8515	0.8638	1	0.6207	0.6136
100	93.67	90.38	100	88.84	84.74	100	61.25	62.13			1	0.9367	0.9038	1	0.8884	0.8474	1	0.6125	0.6213
100	88.98	91.62	100	87.61	85.72	100	61.01	62.24			1	0.8898	0.9162	1	0.8761	0.8572	1	0.6101	0.6224
100	91.38	91.39	100	85.15	84.53	100	60.83	64.15			1	0.9138	0.9139	1	0.8515	0.8453	1	0.6083	0.6415

## Sheet: Cytotoxicity (set samples)
Day 1 (24 hours)			Day 2 (48 hours)			Day 3 (72 hours)					Day 1 (24 hours)			Day 2 (48 hours)			Day 3 (72 hours)
Control	Group 1	Group 2	Control	Group 1	Group 2	Control	Group 1	Group 2			Control	Group 1	Group 2	Control	Group 1	Group 2	Control	Group 1	Group 2
100	117.74	100.78	100	114.09	102.08	100	97.35	85.83			1	1.1774	1.0078	1	1.1409	1.0208	1	0.9735	0.8583
100	111.68	99.38	100	73.5	107.1	100	98.02	93.77			1	1.1168	0.9938	1	0.735	1.071	1	0.9802	0.9377
100	113.52	97.03	100	73.28	90.07	100	87.73	98.43			1	1.1352	0.9703	1	0.7328	0.9007	1	0.8773	0.9843
100	115.84	98.78	100	78.52	102.08	100	96.35	89.83			1	1.1584	0.9878	1	0.7852	1.0208	1	0.9635	0.8983
100	112.68	98.38	100	73.5	105.1	100	97.02	93.27			1	1.1268	0.9838	1	0.735	1.051	1	0.9702	0.9327
100	113.25	97.63	100	73.28	96.07	100	87.53	97.43			1	1.1325	0.9763	1	0.7328	0.9607	1	0.8753	0.9743
100	116.74	100.18	100	76.72	102.18	100	97.85	88.83			1	1.1674	1.0018	1	0.7672	1.0218	1	0.9785	0.8883
100	111.14	99.28	100	73.5	104.15	100	98.25	93.35			1	1.1114	0.9928	1	0.735	1.0415	1	0.9825	0.9335
100	113.52	97.35	100	73.28	98.07	100	89.63	98.16			1	1.1352	0.9735	1	0.7328	0.9807	1	0.8963	0.9816
100	117.74	100.81	100	76.38	102.38	100	97.45	85.83			1	1.1774	1.0081	1	0.7638	1.0238	1	0.9745	0.8583
100	111.68	99.38	100	72.15	103.75	100	98.02	91.77			1	1.1168	0.9938	1	0.7215	1.0375	1	0.9802	0.9177
100	113.17	97.03	100	73.28	90.07	100	87.94	96.62			1	1.1317	0.9703	1	0.7328	0.9007	1	0.8794	0.9662
100	114.74	100.78	100	89.37	102.08	100	97.58	89.93			1	1.1474	1.0078	1	0.8937	1.0208	1	0.9758	0.8993
100	111.68	98.64	100	74.72	102.18	100	98.02	92.75			1	1.1168	0.9864	1	0.7472	1.0218	1	0.9802	0.9275
100	112.58	97.93	100	73.28	90.07	100	87.73	98.43			1	1.1258	0.9793	1	0.7328	0.9007	1	0.8773	0.9843
100	113.54	100.78	100	76.54	104.37	100	97.35	97.64			1	1.1354	1.0078	1	0.7654	1.0437	1	0.9735	0.9764
